# Supplementary material for: LIN-42, the Caenorhabditis elegans PERIOD homolog, Negatively Regulates MicroRNA Transcription
Source: PLoS Genet. 2014 Jul 17;10(7):e1004486. doi: 10.1371/journal.pgen.1004486 (PMC4102445; doi:10.1371/journal.pgen.1004486)
Supplement: Table S1 — Alleles of lin-42, origin and predicted alterations of lin-42 isoforms. (XLSX) [file pgen.1004486.s005.xlsx]

## Sheet: Sheet1
	Supplemental Table 1. Alleles of lin-42, origin and predicted alterations of lin-42 isoforms
				Affects lin-42 isoform
	#	allele	Screen identified in	lin-42a	lin-42b	lin-42c
	1	lin-42(csh4)	lin-4(ma161)	not affected	AA38(+41AA) > stop	AA38(+41AA) > stop
	2	lin-42(csh5)	lin-4(ma161)	not affected	Deletion exon 2 > stop	Deletion exon 2 > stop
	3	lin-42(ma205)	alg-1(ma192)	not affected	AA22 > stop	AA22 > stop
	4	lin-42(ma206)	alg-1(ma192)	not affected	AA247 > stop	AA247 > stop
	5	lin-42(ma208)	alg-1(ma192)	not affected
	6	lin-42(csh1)	let-7(n2853)	not affected	AA289>stop	AA289 > stop
	7	lin-42(n1089)	WT - Forward genetics	not affected	multiple exon deletion	multiple exon deletion
