# Supplementary material for: LIN-42, the Caenorhabditis elegans PERIOD homolog, Negatively Regulates MicroRNA Transcription
Source: PLoS Genet. 2014 Jul 17;10(7):e1004486. doi: 10.1371/journal.pgen.1004486 (PMC4102445; doi:10.1371/journal.pgen.1004486)
Supplement: Table S2 — List of high confidence LIN-42 ChIP peaks. (XLSX) [file pgen.1004486.s006.xlsx]

## Sheet: LIN-42 ChIP-Seq peaks
Supplemental Table 2. List of High Confidence LIN-42 ChIP Peaks
chrom	start	end	peak-id	closest-gene	dist-to-closest-gene	dist-to-gene-tss	gene part	endog-lin-42-overlap?
chrI	1481118	1481258	lin42-chip-peak-13	acs-16	1192	9889	coding_gene_downstream	endog
chrI	1473599	1473733	lin42-chip-peak-12	acs-16	0	2367	coding_gene_intron#1/9	endog
chrI	2159226	2159366	lin42-chip-peak-19	afd-1	680	749	coding_gene_promoter	endog
chrI	13618392	13618556	lin42-chip-peak-69	agef-1	-7713	7713	coding_gene_downstream	endog
chrI	14417090	14417374	lin42-chip-peak-75	apg-1	0	11216	coding_gene_intron#8/8	endog
chrI	3070263	3070394	lin42-chip-peak-21	arx-7	129	186	coding_gene_promoter	endog
chrI	12775215	12775530	lin42-chip-peak-64	B0019.2	0	1725	coding_gene_intron#3/12	-
chrI	10102122	10102401	lin42-chip-peak-41	B0379.11_ncRNA	0	81	ncRNA_transcript	-
chrI	9696315	9696490	lin42-chip-peak-38	C04F12.7	0	351	coding_gene_intron#1/2	endog
chrI	9534570	9534762	lin42-chip-peak-37	C41G7.7	0	1597	coding_gene_intron#4/5	endog
chrI	14453352	14453981	lin42-chip-peak-76	catp-1	1861	1800	coding_gene_promoter	-
chrI	3482368	3482547	lin42-chip-peak-26	crn-1	0	468	coding_gene_intron#1/3	-
chrI	1302466	1302680	lin42-chip-peak-10	dapk-1	2937	3004	coding_gene_promoter	endog
chrI	13648929	13649062	lin42-chip-peak-70	dkf-1	549	602	coding_gene_promoter	endog
chrI	3171627	3171957	lin42-chip-peak-22	dnc-6	401	4104	coding_gene_downstream	endog
chrI	11535642	11535781	lin42-chip-peak-60	dys-1	6052	6052	coding_gene_promoter	endog
chrI	14471659	14471799	lin42-chip-peak-78	ekl-4	0	2235	coding_gene_intron#3/5	endog
chrI	4917948	4918191	lin42-chip-peak-32	F21F3.7	202	324	coding_gene_promoter	-
chrI	15068926	15070168	lin42-chip-peak-83	F31C3.13_ncRNA	252	1022	ncRNA_downstream	endog
chrI	15070784	15071249	lin42-chip-peak-84	F31C3.13_ncRNA	261	447	ncRNA_promoter	endog
chrI	15067536	15067990	lin42-chip-peak-82	F31C3.14_ncRNA	0	581	ncRNA_transcript	-
chrI	15061729	15062971	lin42-chip-peak-81	F31C3.15_ncRNA	68	1022	ncRNA_downstream	-
chrI	15060340	15060794	lin42-chip-peak-80	F31C3.16_ncRNA	108	581	ncRNA_downstream	endog
chrI	9821421	9822560	lin42-chip-peak-39	F35C12.3	7806	7806	coding_gene_promoter	endog
chrI	9822567	9823053	lin42-chip-peak-40	F35C12.3	8626	8626	coding_gene_promoter	-
chrI	3212253	3212378	lin42-chip-peak-23	fog-1	-4708	804	coding_gene_promoter	endog
chrI	14876609	14876746	lin42-chip-peak-79	frm-1	0	23642	coding_gene_intron#11/11	endog
chrI	12971044	12971184	lin42-chip-peak-65	gale-1	-7375	4080	coding_gene_promoter	endog
chrI	10749053	10749180	lin42-chip-peak-56	H36N01.1_ncRNA	842	1027	ncRNA_downstream	endog
chrI	1926255	1926379	lin42-chip-peak-17	hex-4	0	2015	coding_gene_intron#2/4	endog
chrI	11097266	11097403	lin42-chip-peak-59	hmr-1	13288	13288	coding_gene_promoter	endog
chrI	14018887	14019123	lin42-chip-peak-73	ins-29	0	214	coding_gene_intron#1/1	endog
chrI	1342770	1342896	lin42-chip-peak-11	K12C11.1	0	1863	coding_gene_intron#1/2	-
chrI	1766619	1766768	lin42-chip-peak-16	lin-65	155	11362	coding_gene_downstream	endog
chrI	3567628	3567773	lin42-chip-peak-27	lpd-3	0	10991	coding_gene_intron#8/9	endog
chrI	13276915	13277259	lin42-chip-peak-68	M01E5.2	-3058	3058	coding_gene_downstream	-
chrI	1029756	1030048	lin42-chip-peak-9	mrpl-38	0	23746	coding_gene_exon#5/5	endog
chrI	1024354	1024500	lin42-chip-peak-8	mrpl-38	0	5528	coding_gene_intron#3/4	endog
chrI	3455856	3456219	lin42-chip-peak-25	msh-6	0	6708	coding_gene_intron#4/7	endog
chrI	12354354	12354500	lin42-chip-peak-63	oac-45	0	930	coding_gene_intron#3/9	endog
chrI	7869048	7869633	lin42-chip-peak-34	pck-2	-2538	681	coding_gene_promoter	endog
chrI	730011	730153	lin42-chip-peak-5	pif-1	0	10068	coding_gene_intron#11/12	-
chrI	379942	380858	lin42-chip-peak-3	pqn-59	0	1507	coding_gene_exon#2/6	-
chrI	380860	381768	lin42-chip-peak-4	pqn-59	0	593	coding_gene_exon#5/6	-
chrI	12179094	12179335	lin42-chip-peak-62	R05D7.4	1840	4031	coding_gene_downstream	endog
chrI	7968934	7969171	lin42-chip-peak-35	rbg-2	0	7005	coding_gene_intron#8/11	-
chrI	14050713	14050854	lin42-chip-peak-74	smd-1	512	512	coding_gene_promoter	endog
chrI	12997397	12997599	lin42-chip-peak-66	smu-1	0	1702	coding_gene_intron#4/10	endog
chrI	1576649	1576784	lin42-chip-peak-14	src-1	0	9783	coding_gene_intron#4/5	endog
chrI	8185355	8185810	lin42-chip-peak-36	srz-3	2428	2655	coding_gene_promoter	-
chrI	11800713	11800936	lin42-chip-peak-61	T02G6.2	0	2168	coding_gene_intron#4/4	endog
chrI	4755622	4755985	lin42-chip-peak-31	viln-1	0	8175	coding_gene_intron#1/5	-
chrI	13859648	13859783	lin42-chip-peak-72	W04A8.6	109	5087	coding_gene_downstream	-
chrI	3400586	3400717	lin42-chip-peak-24	W05F2.4	0	2217	coding_gene_intron#6/35	endog
chrI	14465675	14465800	lin42-chip-peak-77	Y105E8A.14	430	2462	coding_gene_downstream	endog
chrI	10210795	10212013	lin42-chip-peak-50	Y106G6E.4	9612	11364	coding_gene_downstream	-
chrI	10212145	10213590	lin42-chip-peak-51	Y106G6E.4	8873	9901	coding_gene_downstream	-
chrI	10212145	10213590	lin42-chip-peak-52	Y106G6E.4	8084	9901	coding_gene_downstream	-
chrI	10214231	10216158	lin42-chip-peak-53	Y106G6E.4	7220	7574	coding_gene_downstream	-
chrI	10214231	10216158	lin42-chip-peak-54	Y106G6E.4	5814	7574	coding_gene_downstream	-
chrI	10216337	10219225	lin42-chip-peak-55	Y106G6E.4	2556	4987	coding_gene_downstream	endog
chrI	10204082	10205385	lin42-chip-peak-42	Y106G6E.8	1000	1307	coding_gene_downstream	endog
chrI	10204082	10205385	lin42-chip-peak-43	Y106G6E.8	1000	1307	coding_gene_downstream	endog
chrI	10205503	10205969	lin42-chip-peak-44	Y106G6E.8	2003	2310	coding_gene_downstream	endog
chrI	10206181	10207402	lin42-chip-peak-45	Y106G6E.8	3058	3365	coding_gene_downstream	endog
chrI	10207566	10207916	lin42-chip-peak-46	Y106G6E.8	4008	4315	coding_gene_downstream	-
chrI	10208021	10209714	lin42-chip-peak-47	Y106G6E.8	5134	5441	coding_gene_downstream	-
chrI	10210034	10210757	lin42-chip-peak-48	Y106G6E.8	6662	6969	coding_gene_downstream	-
chrI	10210034	10210757	lin42-chip-peak-49	Y106G6E.8	6662	6969	coding_gene_downstream	-
chrI	5152567	5153119	lin42-chip-peak-33	Y110A7A.2	1413	1689	coding_gene_promoter	endog
chrI	4546568	4547325	lin42-chip-peak-29	Y119C1B.3	3154	3533	coding_gene_promoter	endog
chrI	4548310	4548917	lin42-chip-peak-30	Y119C1B.3	1562	1866	coding_gene_promoter	-
chrI	4540448	4541262	lin42-chip-peak-28	Y119C1B.9	722	1129	coding_gene_promoter	-
chrI	2144353	2144482	lin42-chip-peak-18	Y37E3.17	0	15824	coding_gene_intron#8/10	endog
chrI	256133	256281	lin42-chip-peak-2	Y48G1BM.9	0	2485	coding_gene_intron#1/5	endog
chrI	13734718	13734874	lin42-chip-peak-71	Y6B3B.9	-527	527	coding_gene_downstream	endog
chrI	2985234	2985370	lin42-chip-peak-20	Y71F9AR.2	65	133	coding_gene_promoter	endog
chrI	1604318	1604447	lin42-chip-peak-15	Y73E7A.2	0	2540	coding_gene_intron#2/3	endog
chrI	0	460	lin42-chip-peak-1	Y74C9A.3	3668	10002	coding_gene_downstream	endog
chrI	939859	940007	lin42-chip-peak-7	Y95B8A.2	0	1447	coding_gene_intron#1/3	endog
chrI	933489	934778	lin42-chip-peak-6	Y95B8A.2	3740	4353	coding_gene_promoter	endog
chrI	10951767	10952557	lin42-chip-peak-57	Y95D11A.4_ncRNA	6191	6278	ncRNA_promoter	endog
chrI	10952573	10953013	lin42-chip-peak-58	Y95D11A.4_ncRNA	6689	6909	ncRNA_promoter	endog
chrI	13230996	13231685	lin42-chip-peak-67	ZK1053.2	461	806	coding_gene_promoter	endog
chrII	628994	629729	lin42-chip-peak-87	arrd-1	320	1841	coding_gene_downstream	endog
chrII	4284889	4285027	lin42-chip-peak-97	C01F1.6	0	3254	coding_gene_intron#3/4	endog
chrII	3436061	3436198	lin42-chip-peak-96	C16C8.2	0	386	coding_gene_intron#1/13	endog
chrII	6334525	6334851	lin42-chip-peak-101	C32D5.6	570	733	coding_gene_promoter	endog
chrII	11701938	11702199	lin42-chip-peak-113	C47D12.8	0	5961	coding_gene_intron#7/11	endog
chrII	8288766	8289813	lin42-chip-peak-104	cct-4	3105	5678	coding_gene_downstream	endog
chrII	0	379	lin42-chip-peak-85	cTel52S.1_ncRNA	0	164	ncRNA_transcript	endog
chrII	13545194	13545513	lin42-chip-peak-120	ddl-2	0	2206	coding_gene_intron#2/2	endog
chrII	13405858	13406111	lin42-chip-peak-119	efl-2	34	106	coding_gene_promoter	endog
chrII	3335326	3335498	lin42-chip-peak-95	F14D2.7	-3247	3247	coding_gene_downstream	endog
chrII	8289870	8291029	lin42-chip-peak-105	F14F11.2	3754	4897	coding_gene_downstream	endog
chrII	8291164	8291754	lin42-chip-peak-106	F14F11.2	3029	3887	coding_gene_downstream	endog
chrII	8291634	8292712	lin42-chip-peak-107	F14F11.2	2192	3173	coding_gene_downstream	endog
chrII	3290632	3290822	lin42-chip-peak-94	F39E9.14	79	79	coding_gene_promoter	endog
chrII	2338502	2338678	lin42-chip-peak-91	F43C11.9	0	2161	coding_gene_intron#3/3	endog
chrII	11555100	11555268	lin42-chip-peak-112	F54D5.17	565	634	coding_gene_promoter	endog
chrII	5144963	5145131	lin42-chip-peak-100	F58A6.1	950	2713	coding_gene_downstream	endog
chrII	6389558	6389686	lin42-chip-peak-103	F58F12.3	0	1602	coding_gene_intron#5/5	-
chrII	940777	941066	lin42-chip-peak-89	fbxc-36	-2194	253	coding_gene_promoter	-
chrII	2971611	2971912	lin42-chip-peak-93	K08A2.13_ncRNA	2364	2510	ncRNA_promoter	endog
chrII	14489467	14489599	lin42-chip-peak-124	K10H10.1	126	192	coding_gene_promoter	endog
chrII	6371423	6371561	lin42-chip-peak-102	lin-23	0	219	coding_gene_intron#1/7	endog
chrII	12843741	12843998	lin42-chip-peak-116	pes-10	2197	3898	coding_gene_downstream	endog
chrII	12844343	12846099	lin42-chip-peak-117	pes-10	35	2546	coding_gene_downstream	endog
chrII	10133542	10133691	lin42-chip-peak-110	phg-1	1206	1275	coding_gene_promoter	endog
chrII	13404495	13404637	lin42-chip-peak-118	pinn-4	83	1657	coding_gene_downstream	-
chrII	13721737	13722218	lin42-chip-peak-122	sre-46	489	729	coding_gene_promoter	endog
chrII	13985478	13986103	lin42-chip-peak-123	sre-47	984	1213	coding_gene_promoter	endog
chrII	12527805	12528032	lin42-chip-peak-115	srx-118	1	2154	coding_gene_downstream	endog
chrII	628994	629763	lin42-chip-peak-88	T04B8.2	319	704	coding_gene_promoter	endog
chrII	498417	498578	lin42-chip-peak-86	W07E6.3	0	3920	coding_gene_intron#7/7	endog
chrII	11122531	11122805	lin42-chip-peak-111	W10C6.2	826	826	coding_gene_promoter	-
chrII	2866775	2866927	lin42-chip-peak-92	Y110A2AL.9	127	191	coding_gene_promoter	endog
chrII	15243769	15243905	lin42-chip-peak-125	Y46E12BL.2	0	10760	coding_gene_intron#8/8	endog
chrII	13554620	13554766	lin42-chip-peak-121	Y48E1B.3	4222	4222	coding_gene_promoter	endog
chrII	9404887	9405370	lin42-chip-peak-109	Y51B9A.3	104	1927	coding_gene_downstream	endog
chrII	4308304	4309182	lin42-chip-peak-98	Y52E8A.4	711	3474	coding_gene_downstream	-
chrII	12268745	12269037	lin42-chip-peak-114	Y57A10A.40_ncRNA	0	97	ncRNA_transcript	endog
chrII	1662042	1662175	lin42-chip-peak-90	ZC204.14	0	849	coding_gene_intron#2/2	endog
chrII	4927331	4927763	lin42-chip-peak-99	ZK546.20_ncRNA	1744	1960	ncRNA_promoter	endog
chrII	8460051	8460343	lin42-chip-peak-108	zyg-9	0	2430	coding_gene_intron#3/9	endog
chrIII	4724025	4724174	lin42-chip-peak-168	acy-1	0	1922	coding_gene_intron#1/12	endog
chrIII	7444353	7445597	lin42-chip-peak-178	alh-12	8560	8972	coding_gene_promoter	endog
chrIII	7447175	7448107	lin42-chip-peak-179	alh-12	6158	6306	coding_gene_promoter	endog
chrIII	7447175	7448107	lin42-chip-peak-180	alh-12	5935	6306	coding_gene_promoter	endog
chrIII	9586422	9586545	lin42-chip-peak-181	C48B4.1	-5616	5616	coding_gene_downstream	endog
chrIII	1160409	1160565	lin42-chip-peak-139	cdh-12	0	8453	coding_gene_intron#8/25	endog
chrIII	11161817	11161968	lin42-chip-peak-187	cku-70	0	7166	coding_gene_intron#4/10	endog
chrIII	3018108	3018292	lin42-chip-peak-160	daf-2	0	10592	coding_gene_intron#4/11	endog
chrIII	10975114	10975303	lin42-chip-peak-186	dhc-4	0	5363	coding_gene_intron#16/26	endog
chrIII	199062	199384	lin42-chip-peak-130	F40G9.17	0	4764	coding_gene_intron#4/4	endog
chrIII	5468951	5469072	lin42-chip-peak-173	F48E8.2	990	4652	coding_gene_downstream	endog
chrIII	3416266	3416395	lin42-chip-peak-166	F59A2.6	0	789	coding_gene_intron#1/11	endog
chrIII	11900697	11900871	lin42-chip-peak-193	faah-4	0	6503	coding_gene_intron#6/6	endog
chrIII	1299725	1300097	lin42-chip-peak-143	fbxa-28	249	2015	coding_gene_downstream	endog
chrIII	1299780	1301137	lin42-chip-peak-144	fbxa-28	698	2562	coding_gene_downstream	endog
chrIII	1269482	1269633	lin42-chip-peak-142	fbxa-31	-1820	1820	coding_gene_downstream	endog
chrIII	931221	931662	lin42-chip-peak-135	fbxa-55	1900	4615	coding_gene_downstream	endog
chrIII	3	154	lin42-chip-peak-126	fbxa-6	1131	2870	coding_gene_downstream	endog
chrIII	1301165	1302955	lin42-chip-peak-145	fbxa-75	728	1612	coding_gene_promoter	endog
chrIII	1252010	1252241	lin42-chip-peak-140	fbxa-77	212	2640	coding_gene_downstream	endog
chrIII	1252468	1252776	lin42-chip-peak-141	fbxa-91	665	1771	coding_gene_downstream	endog
chrIII	9621334	9621467	lin42-chip-peak-182	hlh-11	595	660	coding_gene_promoter	endog
chrIII	1111515	1111640	lin42-chip-peak-138	inft-1	0	8363	coding_gene_intron#10/10	endog
chrIII	12783496	12783625	lin42-chip-peak-198	lgc-37	1432	1493	coding_gene_promoter	endog
chrIII	1997077	1997230	lin42-chip-peak-151	lgc-42	606	678	coding_gene_promoter	endog
chrIII	2030674	2030805	lin42-chip-peak-152	M01E10.5_ncRNA	1710	1841	ncRNA_downstream	endog
chrIII	6968090	6968309	lin42-chip-peak-176	mir-2213	509	616	ncRNA_promoter	endog
chrIII	11748905	11749046	lin42-chip-peak-192	mrt-2	0	2033	coding_gene_intron#5/6	endog
chrIII	6133381	6133647	lin42-chip-peak-175	mvk-1	1884	1884	coding_gene_promoter	endog
chrIII	11391785	11391941	lin42-chip-peak-190	nlp-21	0	1297	coding_gene_intron#1/1	endog
chrIII	6730	6862	lin42-chip-peak-127	npr-30	0	3475	coding_gene_intron#1/7	endog
chrIII	90751	90878	lin42-chip-peak-129	pat-4	0	3994	coding_gene_intron#6/7	endog
chrIII	2345696	2345973	lin42-chip-peak-154	phf-5	0	2273	coding_gene_intron#2/2	endog
chrIII	1908510	1908646	lin42-chip-peak-149	pqn-41	0	2620	coding_gene_intron#5/16	endog
chrIII	5500590	5500717	lin42-chip-peak-174	R02F2.9	661	1468	coding_gene_downstream	-
chrIII	3184304	3184432	lin42-chip-peak-161	R148.2	0	700	coding_gene_intron#2/2	endog
chrIII	1976801	1976956	lin42-chip-peak-150	R155.4	353	427	coding_gene_promoter	endog
chrIII	11310288	11310422	lin42-chip-peak-188	rab-35	0	1116	coding_gene_intron#2/4	endog
chrIII	2701508	2701683	lin42-chip-peak-159	set-27	0	662	coding_gene_intron#2/5	endog
chrIII	12729885	12730059	lin42-chip-peak-197	ssl-1	-13856	2422	coding_gene_promoter	endog
chrIII	7388115	7388289	lin42-chip-peak-177	T20B12.1	0	2040	coding_gene_intron#3/7	endog
chrIII	10224541	10225567	lin42-chip-peak-184	T20G5.14	1815	6202	coding_gene_downstream	endog
chrIII	10549182	10549422	lin42-chip-peak-185	T21C12.8	1580	3588	coding_gene_downstream	endog
chrIII	1785760	1785925	lin42-chip-peak-147	tag-168	3213	3296	coding_gene_promoter	endog
chrIII	12416591	12416762	lin42-chip-peak-195	tat-1	0	4746	coding_gene_intron#5/15	endog
chrIII	11313353	11313499	lin42-chip-peak-189	teg-1	0	3532	coding_gene_intron#4/4	endog
chrIII	3877425	3877559	lin42-chip-peak-167	tir-1	0	23954	coding_gene_intron#5/7	endog
chrIII	9700605	9700735	lin42-chip-peak-183	tlk-1	-9117	4871	coding_gene_promoter	endog
chrIII	54804	54931	lin42-chip-peak-128	W05G11.2	2771	2834	coding_gene_promoter	endog
chrIII	12549506	12549800	lin42-chip-peak-196	Y111B2A.32_ncRNA	0	135	ncRNA_transcript	-
chrIII	5353220	5353948	lin42-chip-peak-169	Y32H12A.9	70	434	coding_gene_promoter	-
chrIII	5353431	5353948	lin42-chip-peak-170	Y32H12A.9	542	539	coding_gene_promoter	-
chrIII	5354222	5354746	lin42-chip-peak-171	Y32H12A.9	1302	1334	coding_gene_promoter	endog
chrIII	5356939	5358233	lin42-chip-peak-172	Y32H12A.9	4245	4436	coding_gene_promoter	endog
chrIII	1018061	1020636	lin42-chip-peak-137	Y34F4.1	326	1611	coding_gene_promoter	endog
chrIII	1018061	1020636	lin42-chip-peak-136	Y34F4.3	1938	3223	coding_gene_promoter	endog
chrIII	2071161	2071317	lin42-chip-peak-153	Y39A3A.4	1686	5271	coding_gene_downstream	endog
chrIII	1880959	1881209	lin42-chip-peak-148	Y39A3CR.8	-1924	1924	coding_gene_downstream	endog
chrIII	312833	313162	lin42-chip-peak-131	Y50D7A.1	0	20349	coding_gene_intron#9/9	endog
chrIII	3334052	3334668	lin42-chip-peak-163	Y53G8AR.1	104	1333	coding_gene_downstream	-
chrIII	3334942	3335711	lin42-chip-peak-164	Y53G8AR.1	994	2299	coding_gene_downstream	endog
chrIII	3335715	3336786	lin42-chip-peak-165	Y53G8AR.1	1767	3223	coding_gene_downstream	endog
chrIII	3305294	3305424	lin42-chip-peak-162	Y53G8AR.10_ncRNA	1870	1935	ncRNA_promoter	endog
chrIII	2497239	2498591	lin42-chip-peak-155	Y54F10AL.1	2925	10158	coding_gene_downstream	endog
chrIII	2498688	2500104	lin42-chip-peak-156	Y54F10AM.7	2226	2763	coding_gene_promoter	endog
chrIII	2500590	2501713	lin42-chip-peak-157	Y54F10AM.7	1415	1008	coding_gene_promoter	endog
chrIII	2500744	2501817	lin42-chip-peak-158	Y54F10AM.7	342	879	coding_gene_promoter	endog
chrIII	406579	406734	lin42-chip-peak-132	Y55B1BL.1	982	4207	coding_gene_downstream	endog
chrIII	445625	445835	lin42-chip-peak-133	Y55B1BR.7_ncRNA	0	50	ncRNA_transcript	-
chrIII	11473527	11473679	lin42-chip-peak-191	Y66A7AL.5_ncRNA	901	964	ncRNA_promoter	endog
chrIII	1567505	1567802	lin42-chip-peak-146	Y67D2.2	0	8861	coding_gene_intron#8/8	endog
chrIII	12143801	12143962	lin42-chip-peak-194	Y75B8A.58_ncRNA	0	54	ncRNA_transcript	endog
chrIII	889076	889345	lin42-chip-peak-134	ztf-18	600	6413	coding_gene_downstream	endog
chrIV	6793768	6793892	lin42-chip-peak-224	C17H12.3	14	1788	coding_gene_downstream	-
chrIV	16365422	16365595	lin42-chip-peak-245	C23H5.10_ncRNA	0	14550	ncRNA_transcript	endog
chrIV	16607785	16607924	lin42-chip-peak-247	C23H5.10_ncRNA	0	5111	ncRNA_transcript	endog
chrIV	16613287	16613447	lin42-chip-peak-248	C23H5.10_ncRNA	0	10624	ncRNA_transcript	endog
chrIV	4090407	4090541	lin42-chip-peak-217	C35B1.2	0	4271	coding_gene_intron#8/13	endog
chrIV	6576057	6576245	lin42-chip-peak-223	C43G2.27_ncRNA	527	939	ncRNA_downstream	endog
chrIV	2143871	2144005	lin42-chip-peak-205	C54E4.2	0	7043	coding_gene_intron#4/7	-
chrIV	2461077	2461212	lin42-chip-peak-207	cdh-10	0	2224	coding_gene_intron#4/20	endog
chrIV	3628870	3629164	lin42-chip-peak-215	cha-1	4178	4325	coding_gene_promoter	-
chrIV	2828733	2830584	lin42-chip-peak-209	clec-81	670	4284	coding_gene_downstream	endog
chrIV	1081757	1082003	lin42-chip-peak-200	csn-4	0	5135	coding_gene_intron#4/5	endog
chrIV	16446156	16446319	lin42-chip-peak-246	dlc-4	0	1569	coding_gene_intron#2/2	endog
chrIV	4414666	4414788	lin42-chip-peak-219	ell-1	2460	5876	coding_gene_downstream	-
chrIV	4407166	4407321	lin42-chip-peak-218	ell-1	1278	1356	coding_gene_promoter	endog
chrIV	14429743	14429878	lin42-chip-peak-241	F55B11.4	0	1085	coding_gene_intron#3/3	endog
chrIV	9867538	9867702	lin42-chip-peak-229	K07F5.15	1395	2564	coding_gene_downstream	endog
chrIV	4725289	4725440	lin42-chip-peak-220	K08F11.7_ncRNA	0	82	ncRNA_transcript	endog
chrIV	6108547	6108683	lin42-chip-peak-221	lag-1	0	13215	coding_gene_intron#10/11	endog
chrIV	15409359	15409704	lin42-chip-peak-244	nhr-5	1440	9230	coding_gene_downstream	endog
chrIV	1491484	1491759	lin42-chip-peak-201	npp-20	0	4398	coding_gene_intron#4/4	endog
chrIV	8087635	8087826	lin42-chip-peak-225	nsy-7	1059	1092	coding_gene_promoter	endog
chrIV	12314397	12314954	lin42-chip-peak-235	oac-58	2863	3091	coding_gene_promoter	endog
chrIV	12314397	12315004	lin42-chip-peak-236	oac-58	3122	3116	coding_gene_promoter	endog
chrIV	12316518	12317093	lin42-chip-peak-237	oac-58	4934	5221	coding_gene_promoter	endog
chrIV	12317168	12319275	lin42-chip-peak-238	oac-58	5584	6637	coding_gene_promoter	endog
chrIV	8467673	8468067	lin42-chip-peak-226	oat-1	0	4722	coding_gene_intron#6/9	-
chrIV	6510273	6510399	lin42-chip-peak-222	pqn-89	98	3621	coding_gene_downstream	-
chrIV	3207022	3207422	lin42-chip-peak-211	puf-4	0	3357	coding_gene_intron#2/4	endog
chrIV	3207500	3208185	lin42-chip-peak-212	puf-4	0	2737	coding_gene_intron#2/4	endog
chrIV	12024048	12024656	lin42-chip-peak-234	T12G3.7	2205	5103	coding_gene_downstream	-
chrIV	13476861	13476988	lin42-chip-peak-240	tbc-9	-25897	25897	coding_gene_downstream	endog
chrIV	13115762	13116337	lin42-chip-peak-239	unc-30	2735	3023	coding_gene_promoter	endog
chrIV	16959952	16960263	lin42-chip-peak-252	Y116A8C.13	0	10075	coding_gene_intron#5/6	endog
chrIV	17095457	17095584	lin42-chip-peak-256	Y116A8C.27	2921	2921	coding_gene_promoter	endog
chrIV	17060114	17060294	lin42-chip-peak-253	Y116A8C.44	2017	2103	coding_gene_promoter	-
chrIV	17060728	17061532	lin42-chip-peak-254	Y116A8C.44	2643	3029	coding_gene_promoter	endog
chrIV	17061612	17062233	lin42-chip-peak-255	Y116A8C.465	3114	3425	coding_gene_promoter	-
chrIV	16927700	16927928	lin42-chip-peak-250	Y116A8C.5	558	3455	coding_gene_downstream	endog
chrIV	16940811	16940950	lin42-chip-peak-251	Y116A8C.9	0	5941	coding_gene_intron#9/9	endog
chrIV	3703649	3703774	lin42-chip-peak-216	Y37E11AL.12	1710	1772	coding_gene_promoter	endog
chrIV	1	188	lin42-chip-peak-199	Y38C1AB.4	548	601	coding_gene_promoter	endog
chrIV	2386794	2386925	lin42-chip-peak-206	Y38F2AR.3	0	2849	coding_gene_intron#4/4	endog
chrIV	1647336	1647471	lin42-chip-peak-203	Y41D4B.25_ncRNA	403	463	ncRNA_promoter	endog
chrIV	16765384	16765523	lin42-chip-peak-249	Y43D4A.3	1043	2834	coding_gene_downstream	-
chrIV	2858962	2859092	lin42-chip-peak-210	Y54G2A.16	1850	1914	coding_gene_promoter	endog
chrIV	3360742	3360895	lin42-chip-peak-214	Y55H10A.2	2659	2732	coding_gene_promoter	endog
chrIV	14512952	14513079	lin42-chip-peak-242	Y57G11A.5	477	537	coding_gene_promoter	endog
chrIV	11070903	11072763	lin42-chip-peak-230	Y5F2A.3	906	2468	coding_gene_downstream	endog
chrIV	11072586	11073458	lin42-chip-peak-231	Y5F2A.3	1881	3656	coding_gene_downstream	endog
chrIV	11074993	11075705	lin42-chip-peak-232	Y5F2A.4	358	3214	coding_gene_downstream	-
chrIV	3254689	3254891	lin42-chip-peak-213	Y67D8A.8_ncRNA	0	59	ncRNA_transcript	-
chrIV	9047225	9047599	lin42-chip-peak-227	Y73F4A.1	2023	2075	coding_gene_promoter	endog
chrIV	9048134	9048287	lin42-chip-peak-228	Y73F4A.1	2806	2873	coding_gene_promoter	endog
chrIV	15374252	15374954	lin42-chip-peak-243	Y73F8A.20	3705	3829	coding_gene_promoter	endog
chrIV	1989011	1989140	lin42-chip-peak-204	Y76B12C.6	0	7669	coding_gene_intron#3/4	endog
chrIV	1507854	1507983	lin42-chip-peak-202	Y77E11A.1	0	10289	coding_gene_intron#9/11	endog
chrIV	2692742	2692865	lin42-chip-peak-208	Y94H6A.5	0	11172	coding_gene_intron#12/14	-
chrIV	11215758	11215920	lin42-chip-peak-233	zip-6	0	2276	coding_gene_intron#1/4	endog
chrV	9244208	9244389	lin42-chip-peak-291	aat-2	-2031	2031	coding_gene_downstream	-
chrV	12873348	12873479	lin42-chip-peak-297	bus-19_ncRNA	0	1376	ncRNA_transcript	-
chrV	7550449	7550757	lin42-chip-peak-277	C54F6.16	-860	135	coding_gene_promoter	endog
chrV	13133096	13133370	lin42-chip-peak-298	clec-225	-1590	1590	coding_gene_downstream	-
chrV	16707276	16708686	lin42-chip-peak-306	clec-9	651	1356	coding_gene_promoter	endog
chrV	16708818	16709146	lin42-chip-peak-307	clec-9	2238	2357	coding_gene_promoter	endog
chrV	16708818	16709430	lin42-chip-peak-308	clec-9	2628	2499	coding_gene_promoter	endog
chrV	1	298	lin42-chip-peak-257	cTel3X.2_ncRNA	0	31	ncRNA_transcript	endog
chrV	16800981	16801107	lin42-chip-peak-310	ctps-1	0	6188	coding_gene_intron#5/5	endog
chrV	18836860	18837115	lin42-chip-peak-335	cyp-33D3	0	198	coding_gene_exon#6/6	endog
chrV	4335258	4335883	lin42-chip-peak-268	D2063.4	792	1105	coding_gene_promoter	endog
chrV	4336335	4336526	lin42-chip-peak-269	D2063.4	183	245	coding_gene_promoter	endog
chrV	16757568	16757735	lin42-chip-peak-309	dkf-2	-30300	6584	coding_gene_promoter	endog
chrV	19650722	19650902	lin42-chip-peak-340	dmd-3	0	4409	coding_gene_intron#2/2	endog
chrV	11559994	11560133	lin42-chip-peak-293	duo-1	1901	5279	coding_gene_downstream	endog
chrV	9902252	9902439	lin42-chip-peak-292	egl-47	-5127	2647	coding_gene_promoter	-
chrV	12463181	12463476	lin42-chip-peak-295	F28C1.10_ncRNA	36	258	ncRNA_downstream	-
chrV	20873212	20873434	lin42-chip-peak-348	F31D4.10_ncRNA	0	8	ncRNA_transcript	endog
chrV	4367696	4367864	lin42-chip-peak-270	F32D1.11	1249	1332	coding_gene_promoter	endog
chrV	3307441	3307596	lin42-chip-peak-266	F35F10.10	92	158	coding_gene_promoter	endog
chrV	17363597	17363735	lin42-chip-peak-322	F47H4.2	3307	10368	coding_gene_downstream	endog
chrV	643424	643551	lin42-chip-peak-258	F48G7.12	213	2713	coding_gene_downstream	-
chrV	15654960	15655084	lin42-chip-peak-304	F53E4.1	590	590	coding_gene_promoter	endog
chrV	20073690	20073849	lin42-chip-peak-345	fre-1	2041	13933	coding_gene_downstream	-
chrV	14767983	14768410	lin42-chip-peak-302	haf-7	4932	5146	coding_gene_promoter	endog
chrV	19174199	19174333	lin42-chip-peak-336	hot-2	445	511	coding_gene_promoter	endog
chrV	5616769	5616934	lin42-chip-peak-274	M03E7.6_ncRNA	512	594	ncRNA_promoter	endog
chrV	19767011	19767142	lin42-chip-peak-342	M162.5	272	6057	coding_gene_downstream	endog
chrV	19680103	19680262	lin42-chip-peak-341	mrp-7	0	5369	coding_gene_intron#6/13	endog
chrV	3746716	3746860	lin42-chip-peak-267	mtm-9	0	3225	coding_gene_intron#2/4	endog
chrV	4990690	4990817	lin42-chip-peak-271	ncx-9	677	4296	coding_gene_downstream	endog
chrV	14754547	14755840	lin42-chip-peak-300	nspa-10	4105	4751	coding_gene_promoter	endog
chrV	14754565	14755840	lin42-chip-peak-301	nspa-10	4969	4760	coding_gene_promoter	endog
chrV	20756324	20756447	lin42-chip-peak-347	pha-4	-3264	496	coding_gene_promoter	endog
chrV	19198692	19199042	lin42-chip-peak-337	pph-5	0	8351	coding_gene_exon#3/3	endog
chrV	20279483	20279980	lin42-chip-peak-346	pqn-94	0	101	coding_gene_exon#2/2	-
chrV	18036770	18036899	lin42-chip-peak-327	prp-6	0	15997	coding_gene_intron#9/12	endog
chrV	18233418	18233671	lin42-chip-peak-328	R10E8.10_ncRNA	0	57	ncRNA_transcript	endog
chrV	13519742	13519889	lin42-chip-peak-299	R11G10.3	3632	3702	coding_gene_promoter	endog
chrV	14801063	14801239	lin42-chip-peak-303	rin-1	13979	13979	coding_gene_promoter	endog
chrV	17972026	17972153	lin42-chip-peak-326	snx-6	0	7966	coding_gene_intron#1/3	endog
chrV	951227	951507	lin42-chip-peak-259	sqv-6	215	13434	coding_gene_downstream	endog
chrV	3143026	3143150	lin42-chip-peak-265	srab-10	-1474	1474	coding_gene_downstream	endog
chrV	17783771	17783958	lin42-chip-peak-324	srab-12	158	251	coding_gene_promoter	endog
chrV	17785023	17785149	lin42-chip-peak-325	srab-12	1413	1473	coding_gene_promoter	endog
chrV	6718862	6719002	lin42-chip-peak-275	srg-30	584	652	coding_gene_promoter	endog
chrV	18804124	18804251	lin42-chip-peak-334	sri-10	0	2293	coding_gene_intron#6/6	endog
chrV	15807324	15807459	lin42-chip-peak-305	srsx-38	0	2664	coding_gene_intron#1/6	endog
chrV	2962906	2963032	lin42-chip-peak-264	srw-138	0	89	coding_gene_exon#4/4	endog
chrV	18430905	18431085	lin42-chip-peak-329	srw-83	396	4443	coding_gene_downstream	endog
chrV	1845472	1845621	lin42-chip-peak-262	T10B5.7	579	654	coding_gene_promoter	endog
chrV	11638736	11638904	lin42-chip-peak-294	T27F2.2	1473	1547	coding_gene_promoter	endog
chrV	12509968	12510122	lin42-chip-peak-296	T28H10.2	505	2137	coding_gene_downstream	endog
chrV	18649880	18650023	lin42-chip-peak-331	tag-336	296	364	coding_gene_promoter	endog
chrV	20910818	20911129	lin42-chip-peak-349	ttll-9	0	537	coding_gene_intron#2/8	endog
chrV	17384305	17384973	lin42-chip-peak-323	Y20C6A.4	3211	4432	coding_gene_downstream	endog
chrV	19499814	19500044	lin42-chip-peak-338	Y43F8B.3	3117	3153	coding_gene_promoter	endog
chrV	19641345	19641541	lin42-chip-peak-339	Y43F8C.7	-2556	2556	coding_gene_downstream	-
chrV	2691246	2691415	lin42-chip-peak-263	Y45G12B.3	0	3038	coding_gene_intron#2/4	endog
chrV	5283252	5284345	lin42-chip-peak-273	Y49G5A.1	1982	3546	coding_gene_downstream	endog
chrV	1104591	1105196	lin42-chip-peak-260	Y50D4B.2	546	2885	coding_gene_downstream	endog
chrV	7913145	7913845	lin42-chip-peak-278	Y54B9A.1	9326	9405	coding_gene_promoter	-
chrV	5073907	5074596	lin42-chip-peak-272	Y58A7A.2	1919	2035	coding_gene_promoter	endog
chrV	20013780	20013944	lin42-chip-peak-343	Y60A3A.21	486	1926	coding_gene_downstream	endog
chrV	20019403	20019545	lin42-chip-peak-344	Y60A3A.35_ncRNA	783	853	ncRNA_promoter	endog
chrV	7989194	7989658	lin42-chip-peak-290	Y97E10AL.1	441	2932	coding_gene_downstream	endog
chrV	7923272	7923890	lin42-chip-peak-288	Y97E10B.12_ncRNA	374	681	ncRNA_downstream	endog
chrV	7923884	7924325	lin42-chip-peak-289	Y97E10B.12_ncRNA	919	1204	ncRNA_downstream	endog
chrV	7917432	7917889	lin42-chip-peak-279	Y97E10B.12_ncRNA	5042	5240	ncRNA_promoter	-
chrV	7917915	7918426	lin42-chip-peak-280	Y97E10B.12_ncRNA	4522	4730	ncRNA_promoter	-
chrV	7918562	7919689	lin42-chip-peak-281	Y97E10B.12_ncRNA	3211	3775	ncRNA_promoter	-
chrV	7919993	7920542	lin42-chip-peak-282	Y97E10B.12_ncRNA	2531	2633	ncRNA_promoter	-
chrV	7920523	7921480	lin42-chip-peak-283	Y97E10B.12_ncRNA	1939	1899	ncRNA_promoter	-
chrV	7920862	7921480	lin42-chip-peak-284	Y97E10B.12_ncRNA	1789	1729	ncRNA_promoter	-
chrV	7921545	7922277	lin42-chip-peak-285	Y97E10B.12_ncRNA	623	989	ncRNA_promoter	-
chrV	7922283	7922960	lin42-chip-peak-286	Y97E10B.12_ncRNA	0	279	ncRNA_transcript	-
chrV	7923033	7923626	lin42-chip-peak-287	Y97E10B.12_ncRNA	0	429	ncRNA_transcript	endog
chrV	6725499	6725679	lin42-chip-peak-276	ZC487.3	1759	1842	coding_gene_promoter	-
chrV	17129607	17130750	lin42-chip-peak-321	ZK218.12_ncRNA	0	10466	ncRNA_transcript	endog
chrV	17128652	17129153	lin42-chip-peak-320	ZK218.23_ncRNA	0	11742	ncRNA_transcript	-
chrV	17117802	17118484	lin42-chip-peak-312	ZK218.8	964	2141	coding_gene_downstream	endog
chrV	17120029	17121175	lin42-chip-peak-313	ZK218.8	3506	4600	coding_gene_downstream	-
chrV	17121195	17121745	lin42-chip-peak-314	ZK218.8	4390	5468	coding_gene_downstream	-
chrV	17122169	17123028	lin42-chip-peak-315	ZK218.8	5462	6596	coding_gene_downstream	-
chrV	17123172	17124004	lin42-chip-peak-316	ZK218.8	6572	7586	coding_gene_downstream	-
chrV	17124117	17124904	lin42-chip-peak-317	ZK218.8	7410	8508	coding_gene_downstream	-
chrV	17125712	17126015	lin42-chip-peak-318	ZK218.8	8727	9861	coding_gene_downstream	-
chrV	17126255	17126620	lin42-chip-peak-319	ZK218.8	9270	10435	coding_gene_downstream	-
chrV	17115451	17116094	lin42-chip-peak-311	ZK218.8	-1213	229	coding_gene_promoter	endog
chrV	18459266	18459400	lin42-chip-peak-330	ZK228.3	0	1870	coding_gene_intron#4/5	endog
chrV	18727756	18728606	lin42-chip-peak-332	ZK384.6	567	1165	coding_gene_downstream	endog
chrV	18727756	18728606	lin42-chip-peak-333	ZK384.6	270	1165	coding_gene_downstream	endog
chrV	1751902	1752028	lin42-chip-peak-261	ZK697.1	325	383	coding_gene_promoter	endog
chrX	11260452	11260596	lin42-chip-peak-381	C03A3.1	295	3228	coding_gene_downstream	endog
chrX	6357708	6357867	lin42-chip-peak-374	C03B1.10	0	132	coding_gene_exon#1/1	endog
chrX	13384410	13384546	lin42-chip-peak-389	C49F8.3	1445	3003	coding_gene_downstream	endog
chrX	17311526	17311817	lin42-chip-peak-410	C53C11.4	387	837	coding_gene_downstream	endog
chrX	5542239	5542391	lin42-chip-peak-371	C54G7.6_ncRNA	674	750	ncRNA_promoter	endog
chrX	7488	7752	lin42-chip-peak-351	CE7X_3.2	0	1683	coding_gene_exon#1/2	-
chrX	14192989	14193353	lin42-chip-peak-394	ceh-37	3940	15913	coding_gene_downstream	endog
chrX	5	284	lin42-chip-peak-350	cTel7X.2_ncRNA	0	7	ncRNA_transcript	endog
chrX	13407510	13407730	lin42-chip-peak-390	cyp-13B1	0	1956	coding_gene_intron#7/9	-
chrX	430873	431022	lin42-chip-peak-358	dve-1	1421	1421	coding_gene_promoter	endog
chrX	10694318	10694457	lin42-chip-peak-380	F13E6.4	71	2504	coding_gene_downstream	-
chrX	4663990	4664123	lin42-chip-peak-368	F16H11.7_ncRNA	1051	1288	ncRNA_downstream	-
chrX	4662758	4662971	lin42-chip-peak-367	F16H11.7_ncRNA	0	96	ncRNA_transcript	endog
chrX	2754134	2754265	lin42-chip-peak-364	F25H10.10_ncRNA	3150	3214	ncRNA_promoter	endog
chrX	17534012	17534135	lin42-chip-peak-412	F31A3.3	23	82	coding_gene_promoter	endog
chrX	16840311	16840459	lin42-chip-peak-408	F41G4.1	578	647	coding_gene_promoter	endog
chrX	16658061	16658247	lin42-chip-peak-407	F43B10.4_ncRNA	2470	2786	ncRNA_downstream	-
chrX	13577825	13578043	lin42-chip-peak-391	F54B11.14_ncRNA	0	81	ncRNA_transcript	endog
chrX	13775541	13775673	lin42-chip-peak-392	F55F3.7_ncRNA	0	49	ncRNA_transcript	-
chrX	15668216	15668422	lin42-chip-peak-399	F59D12.1	0	1626	coding_gene_intron#1/5	-
chrX	15674264	15674441	lin42-chip-peak-400	F59D12.2	0	1302	coding_gene_intron#2/3	endog
chrX	15653302	15653441	lin42-chip-peak-398	F59D12.3	2466	2534	coding_gene_promoter	endog
chrX	111686	114261	lin42-chip-peak-354	fbxa-221	439	1727	coding_gene_promoter	endog
chrX	15511866	15511998	lin42-chip-peak-397	H30A04.6_ncRNA	0	41	ncRNA_transcript	endog
chrX	2043097	2043381	lin42-chip-peak-362	igcm-4	0	3101	coding_gene_intron#1/5	-
chrX	1088713	1088906	lin42-chip-peak-359	K03E6.8_ncRNA	251	348	ncRNA_promoter	-
chrX	13235252	13235408	lin42-chip-peak-388	K08H2.2	376	442	coding_gene_promoter	endog
chrX	7718002	7718165	lin42-chip-peak-376	K09F5.11_ncRNA	727	940	ncRNA_downstream	endog
chrX	15275368	15275546	lin42-chip-peak-396	kin-20	2579	2579	coding_gene_promoter	endog
chrX	14744321	14744927	lin42-chip-peak-395	let-7	253	422	ncRNA_promoter	-
chrX	11788059	11789455	lin42-chip-peak-385	mir-239.2	1947	2575	ncRNA_downstream	endog
chrX	17491865	17492029	lin42-chip-peak-411	R106.2	5126	5191	coding_gene_promoter	endog
chrX	2517475	2517604	lin42-chip-peak-363	R11B5.7_ncRNA	193	257	ncRNA_promoter	endog
chrX	291995	293655	lin42-chip-peak-356	R57.2	3600	4423	coding_gene_promoter	endog
chrX	293678	295259	lin42-chip-peak-357	R57.2	2087	2780	coding_gene_promoter	endog
chrX	4235027	4235187	lin42-chip-peak-366	rab-37	3924	3924	coding_gene_promoter	endog
chrX	1954048	1954288	lin42-chip-peak-361	rgs-8.1	494	614	coding_gene_promoter	endog
chrX	1945511	1946128	lin42-chip-peak-360	rgs-8.2	486	794	coding_gene_promoter	endog
chrX	16275755	16275887	lin42-chip-peak-406	sdc-1	0	125	coding_gene_intron#1/13	endog
chrX	11643859	11644126	lin42-chip-peak-382	sto-4	-2974	383	coding_gene_promoter	endog
chrX	5648997	5649148	lin42-chip-peak-372	T22B7.3	0	1726	coding_gene_intron#3/6	endog
chrX	5757571	5757850	lin42-chip-peak-373	tag-294	2465	5631	coding_gene_downstream	endog
chrX	3478987	3479140	lin42-chip-peak-365	wrt-6	1102	1175	coding_gene_promoter	endog
chrX	11785665	11787489	lin42-chip-peak-383	Y102F5A.1	1441	2314	coding_gene_promoter	endog
chrX	11785665	11787489	lin42-chip-peak-384	Y102F5A.1	2334	2314	coding_gene_promoter	endog
chrX	7081076	7081283	lin42-chip-peak-375	Y1B5A.1	4040	4144	coding_gene_promoter	endog
chrX	5283198	5283381	lin42-chip-peak-370	Y34B4A.2	0	3249	coding_gene_intron#8/8	endog
chrX	17255882	17256027	lin42-chip-peak-409	Y40C7B.4	137	752	coding_gene_downstream	endog
chrX	10361046	10361489	lin42-chip-peak-379	Y49A10A.1	661	2851	coding_gene_downstream	endog
chrX	11886681	11886941	lin42-chip-peak-386	Y62H9A.7	343	441	coding_gene_promoter	endog
chrX	11887401	11887792	lin42-chip-peak-387	Y62H9A.7	1031	1226	coding_gene_promoter	endog
chrX	5056249	5057271	lin42-chip-peak-369	Y64H9A.1	91	572	coding_gene_promoter	endog
chrX	15898257	15898389	lin42-chip-peak-405	Y67D11A.4_ncRNA	784	938	ncRNA_downstream	endog
chrX	109556	111334	lin42-chip-peak-352	Y73B3A.5	178	1067	coding_gene_promoter	endog
chrX	110228	111473	lin42-chip-peak-353	Y73B3A.5	850	1472	coding_gene_promoter	endog
chrX	143045	143652	lin42-chip-peak-355	Y73B3A.8	2362	2665	coding_gene_promoter	endog
chrX	15807597	15809725	lin42-chip-peak-403	Y7A5A.11	2065	3129	coding_gene_promoter	endog
chrX	15809503	15811136	lin42-chip-peak-404	Y7A5A.11	654	1471	coding_gene_promoter	endog
chrX	15788559	15788719	lin42-chip-peak-401	Y7A5A.5	1814	1881	coding_gene_promoter	endog
chrX	15797176	15797302	lin42-chip-peak-402	Y7A5A.6	-2388	2388	coding_gene_downstream	endog
chrX	9185942	9186412	lin42-chip-peak-377	Y81B9A.2	0	2071	coding_gene_intron#3/4	endog
chrX	9189051	9189781	lin42-chip-peak-378	Y81B9A.2	0	5310	coding_gene_intron#3/4	-
chrX	13795118	13795609	lin42-chip-peak-393	ZK1086.2	1561	1806	coding_gene_promoter	endog
