# Supplementary material for: LIN-42, the Caenorhabditis elegans PERIOD homolog, Negatively Regulates MicroRNA Transcription
Source: PLoS Genet. 2014 Jul 17;10(7):e1004486. doi: 10.1371/journal.pgen.1004486 (PMC4102445; doi:10.1371/journal.pgen.1004486)
Supplement: Table S3 — Annotation of GO terms for predicted LIN-42 ChIP-associated genes. (XLSX) [file pgen.1004486.s007.xlsx]

## Sheet: Sheet1
Supplemental Table 3. Annotation of GO terms for predicted LIN-42 ChIP-Associated Genes
GOID	TERM	NUM_LIST_ANNOTATIONS	LIST_SIZE*	CLUSTER_FREQUENCY	TOTAL_NUM_ANNOTATIONS	POPULATION_SIZE	GENOME_FREQUENCY	ANNOTATED_GENES
GO:0048856	anatomical structure development	16	100	0.16	4784	18968	0.2522	CE7X_3.2, F13E6.4, F14F11.2, F48E8.2, T20B12.1, W05F2.4, W05G11.2, Y46E12BL.2, Y60A3A.21, Y73B3A.5, ceh-37, dys-1, lin-65, mrpl-38, pqn-41, pqn-59
GO:0006810	transport	14	100	0.14	2652	18968	0.1398	F59A2.6, K10H10.1, M162.5, T20B12.1, Y43D4A.3, Y6B3B.9, aat-2, dys-1, haf-7, lgc-37, lgc-42, mrp-7, oat-1, rab-35
GO:0034641	cellular nitrogen compound metabolic process	13	100	0.13	2423	18968	0.1277	M01E5.2, W07E6.3, Y106G6E.4, Y5F2A.4, Y71F9AR.2, acy-1, ceh-37, haf-7, mrp-7, msh-6, pif-1, rbg-2, rgs-8.2
GO:0000003	reproduction	11	100	0.11	3204	18968	0.1689	CE7X_3.2, F13E6.4, F14F11.2, F53E4.1, T20B12.1, W05F2.4, Y73B3A.5, fbxa-6, lin-65, msh-6, pqn-59
GO:0009790	embryo development	10	100	0.1	3492	18968	0.1841	CE7X_3.2, F14F11.2, F48E8.2, T20B12.1, W05G11.2, Y46E12BL.2, Y73B3A.5, mrpl-38, pqn-41, pqn-59
GO:0044281	small molecule metabolic process	10	100	0.1	1075	18968	0.0567	C48B4.1, M01E5.2, W07E6.3, Y106G6E.4, Y71F9AR.2, acy-1, haf-7, mrp-7, rbg-2, rgs-8.2
GO:0007165	signal transduction	9	100	0.09	1694	18968	0.0893	R106.2, Y71F9AR.2, acy-1, dapk-1, dkf-2, msh-6, rab-35, rgs-8.2, srsx-38
GO:0009056	catabolic process	9	100	0.09	1040	18968	0.0548	C48B4.1, F35F10.10, M01E5.2, Y71F9AR.2, Y77E11A.1, haf-7, mrp-7, rbg-2, rgs-8.2
GO:0040007	growth	8	100	0.08	2658	18968	0.1401	CE7X_3.2, F14F11.2, F40G9.17, T20B12.1, W05F2.4, Y6B3B.9, mrpl-38, pqn-59
GO:0009058	biosynthetic process	7	100	0.07	2099	18968	0.1107	R02F2.9, W07E6.3, Y106G6E.4, Y5F2A.4, acy-1, ceh-37, cha-1
GO:0055085	transmembrane transport	7	100	0.07	787	18968	0.0415	K10H10.1, M162.5, Y43D4A.3, aat-2, haf-7, mrp-7, oat-1
GO:0034655	nucleobase-containing compound catabolic process	6	100	0.06	447	18968	0.0236	M01E5.2, Y71F9AR.2, haf-7, mrp-7, rbg-2, rgs-8.2
GO:0006464	cellular protein modification process	6	100	0.06	1178	18968	0.0621	C17H12.3, Y39A3A.4, Y5F2A.3, dapk-1, dkf-2, ttll-9
GO:0006950	response to stress	5	100	0.05	560	18968	0.0295	C16C8.2, dapk-1, dkf-2, msh-6, pif-1
GO:0040011	locomotion	5	100	0.05	1992	18968	0.105	F14F11.2, T20B12.1, acy-1, dys-1, pqn-59
GO:0050877	neurological system process	4	100	0.04	266	18968	0.014	R11G10.3, sre-46, sre-47, srg-30
GO:0042592	homeostatic process	4	100	0.04	177	18968	0.0093	Y77E11A.1, ceh-37, dys-1, pif-1
GO:0007049	cell cycle	4	100	0.04	839	18968	0.0442	CE7X_3.2, Y73B3A.5, fbxa-6, msh-6
GO:0006259	DNA metabolic process	3	100	0.03	302	18968	0.0159	ceh-37, msh-6, pif-1
GO:0030154	cell differentiation	3	100	0.03	919	18968	0.0485	ceh-37, dys-1, teg-1
GO:0006629	lipid metabolic process	3	100	0.03	413	18968	0.0218	C48B4.1, T10B5.7, W07E6.3
GO:0016192	vesicle-mediated transport	3	100	0.03	1044	18968	0.055	F59A2.6, T20B12.1, Y6B3B.9
GO:0051276	chromosome organization	3	100	0.03	219	18968	0.0115	ceh-37, msh-6, pif-1
GO:0002376	immune system process	2	100	0.02	36	18968	0.0019	dapk-1, dkf-2
GO:0005975	carbohydrate metabolic process	2	100	0.02	363	18968	0.0191	Y77E11A.1, hex-4
GO:0007267	cell-cell signaling	2	100	0.02	203	18968	0.0107	cha-1, dys-1
GO:0008219	cell death	2	100	0.02	631	18968	0.0333	acy-1, msh-6
GO:0051301	cell division	2	100	0.02	425	18968	0.0224	Y73B3A.5, fbxa-6
GO:0006605	protein targeting	1	100	0.01	43	18968	0.0023	F59A2.6
GO:0006520	cellular amino acid metabolic process	1	100	0.01	247	18968	0.013	Y106G6E.4
GO:0006091	generation of precursor metabolites and energy	1	100	0.01	120	18968	0.0063	Y77E11A.1
GO:0022607	cellular component assembly	1	100	0.01	642	18968	0.0338	dys-1
GO:0007155	cell adhesion	1	100	0.01	104	18968	0.0055	cdh-10
GO:0006412	translation	1	100	0.01	316	18968	0.0167	R02F2.9
GO:0007010	cytoskeleton organization	1	100	0.01	498	18968	0.0263	dys-1
GO:0048646	anatomical structure formation involved in morphogenesis	1	100	0.01	304	18968	0.016	dys-1
GO:0008283	cell proliferation	1	100	0.01	137	18968	0.0072	CE7X_3.2
GO:0051186	cofactor metabolic process	1	100	0.01	112	18968	0.0059	Y106G6E.4
GO:0007568	aging	1	100	0.01	964	18968	0.0508	pqn-41
GO:0021700	developmental maturation	0	100	0	31	18968	0.0016	none
GO:0022618	ribonucleoprotein complex assembly	0	100	0	36	18968	0.0019	none
GO:0007067	mitosis	0	100	0	140	18968	0.0074	none
GO:0071554	cell wall organization or biogenesis	0	100	0	18	18968	0.0009	none
GO:0006457	protein folding	0	100	0	92	18968	0.0049	none
GO:0071941	nitrogen cycle metabolic process	0	100	0	0	18968	0	none
GO:0065003	macromolecular complex assembly	0	100	0	431	18968	0.0227	none
GO:0007005	mitochondrion organization	0	100	0	49	18968	0.0026	none
GO:0030198	extracellular matrix organization	0	100	0	39	18968	0.0021	none
GO:0032196	transposition	0	100	0	8	18968	0.0004	none
GO:0019748	secondary metabolic process	0	100	0	5	18968	0.0003	none
GO:0015979	photosynthesis	0	100	0	0	18968	0	none
GO:0006790	sulfur compound metabolic process	0	100	0	70	18968	0.0037	none
GO:0007059	chromosome segregation	0	100	0	209	18968	0.011	none
GO:0042254	ribosome biogenesis	0	100	0	86	18968	0.0045	none
GO:0044403	symbiosis, encompassing mutualism through parasitism	0	100	0	5	18968	0.0003	none
GO:0048870	cell motility	0	100	0	390	18968	0.0206	none
GO:0007009	plasma membrane organization	0	100	0	4	18968	0.0002	none
GO:0006397	mRNA processing	0	100	0	109	18968	0.0057	none
GO:0000902	cell morphogenesis	0	100	0	247	18968	0.013	none
GO:0006913	nucleocytoplasmic transport	0	100	0	19	18968	0.001	none
GO:0003013	circulatory system process	0	100	0	0	18968	0	none
GO:0030705	cytoskeleton-dependent intracellular transport	0	100	0	24	18968	0.0013	none
GO:0006461	protein complex assembly	0	100	0	391	18968	0.0206	none
GO:0006399	tRNA metabolic process	0	100	0	99	18968	0.0052	none
GO:0034330	cell junction organization	0	100	0	57	18968	0.003	none
GO:0007034	vacuolar transport	0	100	0	22	18968	0.0012	none
GO:0061024	membrane organization	0	100	0	183	18968	0.0096	none
GO:0043473	pigmentation	0	100	0	3	18968	0.0002	none
GO:0051604	protein maturation	0	100	0	30	18968	0.0016	none
* From the list of 413 high confidence peaks, only 100 genes passed the gene ontology filtering program before assigning their functional group.
